# Supplementary material for: Complex sexually dimorphic traits shape the parallel evolution of a novel reproductive strategy in Sulawesi ricefishes (Adrianichthyidae)
Source: BMC Ecol Evol. 2021 Apr 20;21:57. doi: 10.1186/s12862-021-01791-z (PMC8056572; doi:10.1186/s12862-021-01791-z)
Supplement: Supplementary file 3 — Additional file 3. The PGLS results for the phylogenetic models. [file 12862_2021_1791_MOESM3_ESM.xlsx]

## Sheet: Index
Additional file 5 for: Complex sexually dimorphic traits shape the parallel evolution of a novel reproductive strategy in Sulawesi ricefishes (Adrianichthyidae).
Tobias Spanke1, Leon Hilgers1, Benjamin Wipfler1, Jana M. Flury1, Arne W. Nolte², Ilham V. Utama³, Bernhard Misof1, Fabian Herder1 & Julia Schwarzer1*
1 Zoologisches Forschungsmuseum Alexander Koenig, Adenauerallee 160, 53113 Bonn, Germany
2 Carl von Ossietzky Universität Oldenburg, AG Ökologische Genomik, Carl von Ossietzky-Str. 9-11 26111 Oldenburg
3 Ichthyology Laboratory, Indonesian Institute of Sciences (LIPI), JL. Raya Jakarta-Bogor Km. 46, Cibinong 16911, Indonesia
* Corresponding author: Julia Schwarzer
PGLS analysis for maximum likelihood estimation of lambda and lambda = 1
Bold numbers indicate signifcant p-values (p<0.05)
Orange marked lines indicate traits in which ML estimations for lambda were not significantly different from lambda = 1

## Sheet: Sheet S1 Rib length
Females						F-statistics
Trait	Lambda ML estimate	Sig. different from 0	Sig. different from 1	Reproductive strategy (p value)	Standard length (p value)	Multiple R²	Adjusted R²	F	DF	p
R-2	0	1	1	0.2304	0.0014	0.975	0.9625	78.06	4	0.0006
R-1	0	1	0.1408	0.8547	0.0086	0.9148	0.8723	21.48	4	0.0073
R0	0	1	0.12682	0.5037	0.0091	8989	0.8483	17.78	4	0.0102
R1	0	1	0.0294	0.1878	0.0772	0.5835	0.3752	2.802	4	0.1735
R2	0	1	0.0116	0.0459	0.0846	0.6756	0.5134	4.166	4	0.1052
R3	0	1	0.0231	0.0475	0.0731	0.6765	0.5148	4.183	4	0.0731
R4	0	1	0.0303	0.0787	0.1068	0.5948	0.3922	2.936	4	0.1642
R5	0	1	0.1354	0.0892	0.1447	0.5609	0.3413	2.555	4	0.1928
				F-statistics
Trait	Lambda = 1	Reproductive strategy (p value)	Standard length (p value)	Multiple R²	Adjusted R²	F	DF	p
R-2	1	0.137	0.0004	0.9763	0.9644	82.31	4	0.0006
R-1	1	0.961	0.0731	0.6888	0.5332	4.426	4	0.0969
R0	1	0.6872	0.0892	0.6123	0.4184	3.159	4	0.1503
R1	1	0.3778	0.2475	0.3033	-0.0451	0.8708	4	0.4854
R2	1	0.2026	0.0975	0.6345	0.4517	3.472	4	0.1336
R3	1	0.1512	0.1843	0.5634	0.3451	2.581	4	0.1906
R4	1	0.2388	0.1484	0.548	0.322	2.425	4	0.2043
R5	1	0.1088	0.5115	0.4638	0.1957	1.73	4	0.02875
Males						F-statistics
Trait	Lambda ML estimate	Sig. different from 0	Sig. different from 1	Reproductive strategy (p value)	Standard length (p value)	Multiple R²	Adjusted R²	F	DF	p
R-2	1	0.0733	1	0.1687	0.1398	0.6769	0.5144	4.178	4	0.1048
R-1	0	1	0.1114	0.8534	0.2488	0.3998	0.0997	1.332	4	0.3602
R0	0	1	0.1031	0.4132	0.2456	0.3158	-0.0263	0.9231	4	0.4681
R1	0	1	0.0912	0.276	0.1696	0.4155	0.1232	1.422	4	0.3416
R2	0	1	0.1026	0.2399	0.2194	0.388	0.082	1.268	4	0.3745
R3	0	1	0.1219	0.1473	0.1811	0.4704	0.2056	1.776	4	0.2805
R4	0	1	0.1897	0.0992	0.1106	0.5691	0.3536	2.641	4	0.1857
R5	0	1	0.0837	0.1293	0.1318	0.5206	0.2809	2.172	4	0.2298
				F-statistics
Trait	Lambda = 1	Reproductive strategy (p value)	Standard length (p value)	Multiple R²	Adjusted R²	F	DF	p
R-2	1	0.1687	0.1398	0.6763	0.5144	4.178	4	0.1048
R-1	1	0.6623	0.7003	-0.0584	-5876	-0.1104	4	1
R0	1	0.2913	0.5368	0.146	-0.2809	0.342	4	0.7293
R1	1	0.1391	0.1556	0.5242	0.2863	2.204	4	0.02264
R2	1	0.1234	0.2498	0.4659	0.1988	1.744	4	0.2853
R3	1	0.1125	0.9575	0.3453	0.018	1.055	4	0.4286
R4	1	0.0722	0.6082	0.4532	0.1798	1.658	4	0.299
R5	1	0.0681	0.0872	0.6646	0.4969	3.963	4	0.1125
Male / female ratio						F-statistics
Trait	Lambda ML estimate	Sig. different from 0	Sig. different from 1	Reproductive strategy (p value)	Standard length (p value)	Multiple R²	Adjusted R²	F	DF	p
R-2	0	1	0.0047	0.4137	0.0091	0.8927	0.839	16.63	4	0.0115
R-1	0	1	0.0052	0.8793	0.007	0.9234	0.8851	24.11	4	0.0059
R0	0	1	0.0023	0.5508	0.0112	0.9215	0.8823	23.49	4	0.0062
R1	0	1	<0.0001	0.2546	0.0954	0.5449	0.3173	2.395	4	0.2071
R2	0	1	<0.0001	0.07	0.1283	0.6043	0.4064	3.054	4	0.1566
R3	0	1	0.0003	0.0589	0.0745	0.6515	0.4772	3.738	4	0.1215
R4	0	1	<0.0001	0.2978	0.4408	0.2635	-0.1048	0.7155	4	0.5425
R5	0	1	<0.0001	0.3479	0.7224	0.2559	-0.1161	0.6879	4	0.5536
				F-statistics
Trait	Lambda = 1	Reproductive strategy (p value)	Standard length (p value)	Multiple R²	Adjusted R²	F	DF	p
R-2	1	0.2859	0.0655	0.6485	0.4728	3.69	4	0.1235
R-1	1	0.5214	0.0568	0.6941	0.5412	4.539	4	0.0936
R0	1	0.773	0.0652	0.6928	0.5392	4.511	4	0.0944
R1	1	0.6821	0.4614	0.1458	-0.2813	0.3414	4	0.7297
R2	1	0.8222	0.4704	0.1746	-0.2381	0.423	4	0.6813
R3	1	0.9846	0.4745	0.2066	-0.1901	0.5209	4	0.6294
R4	1	0.675	0.3598	0.2266	-0.1601	0.586	4	0.5981
R5	1	0.6654	0.3259	0.2589	-0.1116	0.6989	4	0.5492

## Sheet: Sheet S2 Rib height
Females						F-statistics
Trait	Lambda ML estimate	Sig. different from 0	Sig. different from 1	Reproductive strategy (p value)	Standard length (p value)	Multiple R²	Adjusted R²	F	DF	p
R-2	0	1	0.407	0.2322	0.0159	0.8337	0.7505	10.02	4	0.0277
R-1	0	1	0.0779	0.1441	0.0275	0.7518	0.6277	6.058	4	0.0616
R0	0	1	0.1436	0.0638	0.0225	0.7657	0.6485	6.536	4	0.0549
R1	0	1	0.0394	0.038	0.0514	0.7151	0.5726	5.019	4	0.0812
R2	0	1	0.0273	0.0157	0.0778	0.8068	0.7103	8.354	4	0.0373
R3	0	1	0.032	0.0174	0.0814	0.7966	0.6949	7.832	4	0.0414
R4	0	1	0.0531	0.0194	0.1075	0.7893	0.684	7.494	4	0.0444
R5	0	1	0.1174	0.04	0.1506	0.6979	0.5469	4.621	4	0.0913
				F-statistics
Trait	Lambda = 1	Reproductive strategy (p value)	Standard length (p value)	Multiple R²	Adjusted R²	F	DF	p
R-2	1	0.3723	0.2016	0.3575	0.0363	1.113	4	0.4127
R-1	1	0.3734	0.6219	0.0047	-0.493	0.0094	4	0.9907
R0	1	0.099	0.6547	0.3084	-0.0374	0.8919	4	0.4783
R1	1	0.0976	0.2907	0.584	0.322	2.424	4	0.2043
R2	1	0.0451	0.19	0.7218	0.5827	5.188	4	0.0774
R3	1	0.0459	0.2112	0.7115	0.5673	4.933	4	0.0832
R4	1	0.0396	0.3014	0.7059	0.5589	4.801	4	0.0865
R5	1	0.0552	0.4012	0.632	0.4479	3.434	4	0.1355
Males						F-statistics
Trait	Lambda ML estimate	Sig. different from 0	Sig. different from 1	Reproductive strategy (p value)	Standard length (p value)	Multiple R²	Adjusted R²	F	DF	p
R-2	0	1	0.0884	0.5061	0.3113	0.2513	-0.123	0.06714	4	0.5605
R-1	0	1	0.0744	0.1004	0.1077	0.5702	0.3553	2.653	4	0.1847
R0	0	1	0.0813	0.1319	0.1554	0.501	0.2514	2.008	4	0.249
R1	0	1	0.1223	0.1742	0.2204	0.4251	0.1377	1.479	4	0.3305
R2	0	1	0.0964	0.106	0.1902	0.5239	0.2859	2.201	4	0.2266
R3	0	1	0.1365	0.0535	0.1517	0.6476	0.4713	3.675	4	0.1242
R4	0	1	0.0927	0.0733	0.2427	0.5965	0.3947	2.956	4	0.1628
R5	0	1	0.0959	0.09	0.2539	0.5561	0.3342	2.506	4	0.197
				F-statistics
Trait	Lambda = 1	Reproductive strategy (p value)	Standard length (p value)	Multiple R²	Adjusted R²	F	DF	p
R-2	1	0.454	0.2226	0.3143	-0.0286	0.917	4	0.4702
R-1	1	0.055	0.098	0.6668	0.5001	4.002	4	0.111
R0	1	0.136	0.2467	0.4797	0.2195	1.884	4	0.2707
R1	1	0.14	0.2975	0.4385	0.1577	1.562	4	0.3153
R2	1	0.0963	0.4077	0.4743	0.2114	1.804	4	0.2764
R3	1	0.0442	0.8608	0.5697	0.3546	2.648	4	0.1851
R4	1	0.0735	0.3446	0.564	0.3461	2.588	4	0.1901
R5	1	0.0525	0.5244	0.5543	0.3315	2.487	4	0.1986
Male / female ratio						F-statistics
Trait	Lambda ML estimate	Sig. different from 0	Sig. different from 1	Reproductive strategy (p value)	Standard length (p value)	Multiple R²	Adjusted R²	F	DF	p
R-2	0	1	0.0006	0.304	0.0171	0.8339	0.7509	10.04	4	0.0276
R-1	0	1	<0.0001	0.6238	0.1182	0.7332	0.5999	5.498	4	0.0712
R0	0	1	0.0001	0.9229	0.0748	0.7232	0.5848	5.226	4	0.0766
R1	0	1	0.0011	0.0444	0.0623	0.6915	0.5372	4.482	4	0.0912
R2	0	1	0.0001	0.0077	0.0992	0.8752	0.8128	14.03	4	0.0156
R3	0	1	<0.0001	0.039	0.1654	0.7029	0.5544	4.733	4	0.0882
R4	0	1	0.0025	0.0157	0.108	0.8122	0.7183	8.649	4	0.0353
R5	0	1	<0.0001	0.2073	0.5329	0.3859	0.079	1.257	4	0.3771
				F-statistics
Trait	Lambda = 1	Reproductive strategy (p value)	Standard length (p value)	Multiple R²	Adjusted R²	F	DF	p
R-2	1	0.3667	0.0817	0.557	0.3356	2.515	4	0.1962
R-1	1	0.4225	0.5336	0.1993	-0.2011	0.4978	4	0.6411
R0	1	0.5547	0.1516	0.4265	0.1398	1.487	4	0.3289
R1	1	0.3019	0.5085	0.2418	-0.1372	0.6379	4	0.5748
R2	1	0.5335	0.6238	0.3763	0.0644	1.206	4	0.3891
R3	1	0.9872	0.4106	0.2612	-0.1083	0.707	4	0.5459
R4	1	0.3103	0.6744	0.4983	0.2475	1.987	4	0.2517
R5	1	0.7911	0.3638	0.2581	-0.1129	0.6957	4	0.5504

## Sheet: Sheet S3 Rib gap
Females						F-statistics
Trait	Lambda ML estimate	Sig. different from 0	Sig. different from 1	Reproductive strategy (p value)	Standard length (p value)	Multiple R²	Adjusted R²	F	DF	p
R-2	0.695	1	0.429	0.9427	0.4883	0.2248	-0.1628	0.58	4	0.6009
R-1	0.874	0.6712	1	0.684	0.7416	0.1557	-0.2664	0.3689	4	0.7128
R0	0.761	1	0.5801	0.9106	0.4444	0.233	-0.1505	0.6076	4	0.5883
R1	0.757	1	0.8587	0.7896	0.2858	0.4186	0.1279	1.44	4	0.338
R2	0	1	0.0036	0.6619	0.0323	0.8621	0.7932	12.5	4	0.019
R3	0	1	0.0014	0.6071	0.0534	0.8281	0.7421	9.631	4	0.03
R4	0	1	0.032	0.6094	0.1904	0.6635	0.4953	3.944	4	0.1132
R5	0	1	0.3228	0.8573	0.0228	0.8729	0.8093	13.73	4	0.0162
				F-statistics
Trait	Lambda = 1	Reproductive strategy (p value)	Standard length (p value)	Multiple R²	Adjusted R²	F	DF	p
R-2	1	0.3833	0.0434	0.6856	0.5284	4.361	4	0.09885
R-1	1	0.285	0.0695	0.6375	0.4562	3.517	4	0.1314
R0	1	0.3555	0.0863	0.5935	0.3902	2.92	4	0.1652
R1	1	0.3034	0.5137	0.3377	0.0065	1.02	4	0.4387
R2	1	0.2	0.1894	0.5253	0.288	2.214	4	0.2253
R3	1	0.2562	0.1037	0.5694	0.354	2.644	4	0.1855
R4	1	0.3852	0.1199	0.4916	0.2357	1.934	4	0.2584
R5	1	0.6703	0.0082	0.8777	0.8166	14.36	4	0.0145
Males						F-statistics
Trait	Lambda ML estimate	Sig. different from 0	Sig. different from 1	Reproductive strategy (p value)	Standard length (p value)	Multiple R²	Adjusted R²	F	DF	p
R-2	0.731	0.4187	0.3558	0.2422	0.9714	0.4516	0.1774	1.647	4	0.3007
R-1	0.776	0.3847	0.5192	0.2601	0.9291	0.4185	0.1278	1.44	4	0.3381
R0	1	0.1851	1	0.0959	0.0112	0.8476	0.7713	11.12	4	0.0232
R1	1	0.0328	1	0.1478	0.0132	0.829	0.7435	9.695	4	0.0293
R2	0.695	0.5819	0.4427	0.3004	0.8094	0.3555	0.0332	1.103	4	0.4154
R3	0.637	0.6302	0.2637	0.3659	0.593	0.4657	0.1968	0.1744	4	0.2854
R4	0.404	1	0.2416	0.3384	0.165	0.7251	0.5877	5.275	4	0.0756
R5	1	0.1949	1	0.5608	0.0224	0.8162	0.7243	8.882	4	0.0338
				F-statistics
Trait	Lambda = 1	Reproductive strategy (p value)	Standard length (p value)	Multiple R²	Adjusted R²	F	DF	p
R-2	1	0.1225	0.0156	0.821	0.7315	9.174	4	0.032
R-1	1	0.1541	0.0193	0.8001	0.7001	8	4	0.04
R0	1	0.096	0.0112	0.8476	0.7713	11.12	4	0.02324
R1	1	0.1478	0.0132	0.829	0.7435	9.695	4	0.0293
R2	1	0.1983	0.013	0.8257	0.7386	9.478	4	0.0304
R3	1	0.2214	0.0259	0.7632	0.6448	6.447	4	0.0561
R4	1	0.2121	0.144	0.581	0.3714	2.773	4	0.1756
R5	1	0.4978	0.0516	0.7384	0.6077	5.647	4	0.0068
Male / female ratio						F-statistics
Trait	Lambda ML estimate	Sig. different from 0	Sig. different from 1	Reproductive strategy (p value)	Standard length (p value)	Multiple R²	Adjusted R²	F	DF	p
R-2	0	1	0.0006	0.0008	0.0035	0.9555	0.9332	42.92	4	0.002
R-1	0	1	0.0181	0.073	0.264	0.605	0.4073	3.061	4	0.1561
R0	0	1	0.0044	0.0279	0.1532	0.751	0.6265	6.033	4	0.062
R1	0	1	0.0003	0.2244	0.4411	0.3445	0.0167	1.051	4	0.4297
R2	0	1	0.0008	0.9285	0.6798	0.1138	-0.3293	0.2568	4	0.7853
R3	0	1	0.0207	0.9881	0.344	0.3527	0.02912	1.09	4	0.4189
R4	0	1	1	0.763	0.1844	0.4857	0.2285	1.889	4	0.2645
R5	0	1	0.0008	0.067	0.0045	0.904	0.856	18.83	4	0.0092
				F-statistics
Trait	Lambda = 1	Reproductive strategy (p value)	Standard length (p value)	Multiple R²	Adjusted R²	F	DF	p
R-2	1	0.0381	0.7383	0.7679	0.6518	6.616	4	0.0539
R-1	1	0.1845	0.113	0.4591	0.1886	1.697	4	0.2926
R0	1	0.0891	0.0812	0.5825	0.3738	2.791	4	0.1743
R1	1	0.2997	0.1468	0.3932	0.0898	1.296	4	0.3682
R2	1	0.4386	0.2291	0.3012	-0.0483	0.8619	4	0.4884
R3	1	0.4176	0.2993	0.2614	-0.1079	0.7087	4	0.5455
R4	1	0.8052	0.615	0.1775	-0.2337	0.4316	4	0.6765
R5	1	0.8318	0.3706	0.2111	-0.1833	0.5352	4	0.6223

## Sheet: Sheet S4 Lateral fin ray thick.
Females							F-statistics
Trait	Lambda ML estimate	Sig. different from 0	Sig. different from 1	Reproductive strategy (p value)	Standard length (p value)	Fin length (p value)	Multiple R²	Adjusted R²	F	DF	p
Pelvic fin thickness (lateral fin ray)	0	1	1	0.491	0.5258	0.9565	0.9499	0.8998	18.96	3	0.0188
					F-statistics
Trait	Lambda = 1	Reproductive strategy (p value)	Standard length (p value)	Fin length (p value)	Multiple R²	Adjusted R²	F	DF	p
Pelvic fin thickness (lateral fin ray)	1	0.1222	0.4616	0.8347	0.932	0.864	13.7	3	0.0295
Males							F-statistics
Trait	Lambda ML estimate	Sig. different from 0	Sig. different from 1	Reproductive strategy (p value)	Standard length (p value)	Fin length (p value)	Multiple R²	Adjusted R²	F	DF	p
Pelvic fin thickness (lateral fin ray)	0	1	0.0162	0.1113	0.1683	0.041	0.8884	0.7768	7.962	3	0.0611
					F-statistics
Trait	Lambda = 1	Reproductive strategy (p value)	Standard length (p value)	Fin length (p value)	Multiple R²	Adjusted R²	F	DF	p
Pelvic fin thickness (lateral fin ray)	1	0.1869	0.1526	0.1181	0.6154	0.2307	1.6	3	0.3544
Male / female ratio							F-statistics
Trait	Lambda ML estimate	Sig. different from 0	Sig. different from 1	Reproductive strategy (p value)	Standard length (p value)	Fin length (p value)	Multiple R²	Adjusted R²	F	DF	p
Pelvic fin thickness (lateral fin ray)	0	1	0.5044	0.0409	0.0168	0.1476	0.9763	0.9527	41.25	3	0.0061
					F-statistics
Trait	Lambda = 1	Reproductive strategy (p value)	Standard length (p value)	Fin length (p value)	Multiple R²	Adjusted R²	F	DF	p
Pelvic fin thickness (lateral fin ray)	1	0.024	0.029	0.1109	0.9648	0.9296	27.41	3	0.0111

## Sheet: Sheet S5 Medial fin ray thick.
Females							F-statistics
Trait	Lambda ML estimate	Sig. different from 0	Sig. different from 1	Reproductive strategy (p value)	Standard length (p value)	Fin length (p value)	Multiple R²	Adjusted R²	F	DF	p
Pelvic fin thickness (medial fin ray)	0	1	1	0.1672	0.4314	0.5797	0.9305	0.861	13.39	3	0.0304
					F-statistics
Trait	Lambda = 1	Reproductive strategy (p value)	Standard length (p value)	Fin length (p value)	Multiple R²	Adjusted R²	F	DF	p
Pelvic fin thickness (medial fin ray)	1	0.0024	0.0786	0.0512	0.9785	0.957	45.51	3	0.0053
Males							F-statistics
Trait	Lambda ML estimate	Sig. different from 0	Sig. different from 1	Reproductive strategy (p value)	Standard length (p value)	Fin length (p value)	Multiple R²	Adjusted R²	F	DF	p
Pelvic fin thickness (medial fin ray)	0	1	0.0024	0.3628	0.9086	0.37	0.7143	0.4285	2.5	3	0.2358
					F-statistics
Trait	Lambda = 1	Reproductive strategy (p value)	Standard length (p value)	Fin length (p value)	Multiple R²	Adjusted R²	F	DF	p
Pelvic fin thickness (medial fin ray)	1	0.4325	0.4293	0.6896	0.5986	0.1972	0.1491	3	0.3753
Male / female ratio							F-statistics
Trait	Lambda ML estimate	Sig. different from 0	Sig. different from 1	Reproductive strategy (p value)	Standard length (p value)	Fin length (p value)	Multiple R²	Adjusted R²	F	DF	p
Pelvic fin thickness (medial fin ray)	0	1	0.1074	0.0943	0.5176	0.6834	0.9621	0.9242	25.4	3	0.0124
					F-statistics
Trait	Lambda = 1	Reproductive strategy (p value)	Standard length (p value)	Fin length (p value)	Multiple R²	Adjusted R²	F	DF	p
Pelvic fin thickness (medial fin ray)	1	0.1714	0.6499	0.872	0.9279	0.8558	12.87	3	0.0322

## Sheet: Sheet S6 Body volume
Females						F-statistics
Trait	Lambda ML estimate	Sig. different from 0	Sig. different from 1	Reproductive strategy (p value)	Standard length (p value)	Multiple R²	Adjusted R²	F	DF	p
Total body volume	0.587	1	0.3304	0.7498	0.0418	0.763	0.6445	6.438	4	0.0562
Pre pelvic girdle volume	0.698	1	0.4645	0.9273	0.0723	0.7152	0.5727	5.021	4	0.0811
Post pelvic girdle volume	0	1	0.0134	0.0228	0.0029	0.9168	0.8753	22.05	4	0.007
				F-statistics
Trait	Lambda = 1	Reproductive strategy (p value)	Standard length (p value)	Multiple R²	Adjusted R²	F	DF	p
Total body volume	1	0.6419	0.4363	0.3326	-0.0011	0.9966	4	0.4455
Pre pelvic girdle volume	1	0.2357	0.5412	0.4882	0.2323	1.908	4	0.262
Post pelvic girdle volume	1	0.116	0.1161	0.5353	0.3029	2.304	4	0.216
Males						F-statistics
Trait	Lambda ML estimate	Sig. different from 0	Sig. different from 1	Reproductive strategy (p value)	Standard length (p value)	Multiple R²	Adjusted R²	F	DF	p
Total body volume	0	1	0.0375	0.6331	0.0254	0.8813	0.8219	14.85	4	0.0141
Pre pelvic girdle volume	0	1	0.0464	0.2494	0.0443	0.8866	0.8299	15.64	4	0.0129
Post pelvic girdle volume	0	1	0.0395	0.4583	0.0286	0.7996	0.6994	7.981	4	0.0402
				F-statistics
Trait	Lambda = 1	Reproductive strategy (p value)	Standard length (p value)	Multiple R²	Adjusted R²	F	DF	p
Total body volume	1	0.2941	0.8528	0.4061	0.1092	1.368	4	0.3527
Pre pelvic girdle volume	1	0.0945	0.8751	0.6116	0.4174	3.149	4	0.1509
Post pelvic girdle volume	1	0.7137	0.9804	-0.12	-0.6801	-0.2143	4	1
Male / female ratio						F-statistics
Trait	Lambda ML estimate	Sig. different from 0	Sig. different from 1	Reproductive strategy (p value)	Standard length (p value)	Multiple R²	Adjusted R²	F	DF	p
Total body volume	0	1	0.1235	0.001	0.0002	0.9811	0.9716	103.8	4	0.0004
Pre pelvic girdle volume	0	1	1	0.0133	0.0013	0.9426	0.9139	32.83	4	0.0033
Post pelvic girdle volume	0	1	<0.0001	0.003	0.006	0.9183	0.8774	22.47	4	0.0067
				F-statistics
Trait	Lambda = 1	Reproductive strategy (p value)	Standard length (p value)	Multiple R²	Adjusted R²	F	DF	p
Total body volume	1	0.0052	0.0008	0.9522	0.9282	39.8	4	0.0023
Pre pelvic girdle volume	1	0.0268	0.0024	0.9209	0.8813	23.27	4	0.0063
Post pelvic girdle volume	1	0.0881	0.0903	0.6207	0.431	3.273	4	0.1439
