# Supplementary material for: Complex sexually dimorphic traits shape the parallel evolution of a novel reproductive strategy in Sulawesi ricefishes (Adrianichthyidae)
Source: BMC Ecol Evol. 2021 Apr 20;21:57. doi: 10.1186/s12862-021-01791-z (PMC8056572; doi:10.1186/s12862-021-01791-z)
Supplement: Supplementary file 4 — Additional file 4. Raw data used for analyses presented in the main manuscript. [file 12862_2021_1791_MOESM4_ESM.xlsx]

## Sheet: Index
Additional file 4 for: Complex sexually dimorphic traits shape the parallel evolution of a novel reproductive strategy in Sulawesi ricefishes (Adrianichthyidae).
Tobias Spanke1, Leon Hilgers1, Benjamin Wipfler1, Jana M. Flury1, Arne W. Nolte², Ilham V. Utama³, Bernhard Misof1, Fabian Herder1 & Julia Schwarzer1*
1 Zoologisches Forschungsmuseum Alexander Koenig, Adenauerallee 160, 53113 Bonn, Germany
2 Carl von Ossietzky Universität Oldenburg, AG Ökologische Genomik, Carl von Ossietzky-Str. 9-11 26111 Oldenburg
3 Ichthyology Laboratory, Indonesian Institute of Sciences (LIPI), JL. Raya Jakarta-Bogor Km. 46, Cibinong 16911, Indonesia
* Corresponding author: Julia Schwarzer
Index:
Sheet 2: Rib measurements (Rib length, rib height, rib gap)
Sheet 3: Pelvic fin measurements (Fin length, fin thickness)
Sheet 4: Volume measurements

## Sheet: Rib measurements
Rib lenght (µm)
Collection No.	Sex	Species	Standard length	PR-5	PR-4	PR-3	PR-2	PR-1	PR0	PR1	PR2	PR3	PR4	PR5	PR6	PR7	PR8
MZB25201	female	A. oophorus	68030	8316.75	9901.84	10446.4	10191.1	10646.1	10458.2	8102.25	6653.12	6750.54	6054.38	4572.86	3429.68	3652.13
MZB25202	female	A. oophorus	66800	8241.8	9986.7	10148.8	9978.55	11063.3	10718.4	7855.27	6376.73	6168.25	5575.07	5513.07	4319.3	5709.32
MZB25203	female	A. oophorus	67140	6904.34	9015.14	9404.96	9140.45	9170.19	9838.02	8688.64	7518.75	7028.94	6607.09	4277.93	3293.48	1345.62
MZB25206	male	A. oophorus	58980	6961.89	6815.66	7379.28	6919.46	7279.1	7235.94	7285.02	6991.89	6553.98	6491.36	5566.04	5024.73	1931.17
MZB25209	female	O. sarasinorum	48250	8538.69	8456.89	8242.64	8243.21	7714.24	7447.19	6282.77	4755.43	4298.09	3887.19	3676.35	2851.02	2387.99
MZB25210	female	O. sarasinorum	47840	7689.2	8022.37	8014.74	7937.43	7654.33	7384.17	5542.27	4268.39	3793.37	3545.55	2957.38	2494.92	1781.93
MZB25211	female	O. sarasinorum	47590	7190.65	7989.87	8185.43	8031.49	7617.52	7385.87	6325.18	4940.86	4088.09	3619.18	2987.2	2302.37	2259.92
MZB25212	male	O. sarasinorum	49380	6828.9	6960.18	7215.47	7341.71	6942.7	6564.04	6930.17	6661	5939.22	5062.66	4797.69	3613.65	2668.92
ZFMKICH121934	female	O. eversi	36570		7030.48	7139.78	7466.64	7505.94	7362.49	6583.79	5250.45	4565.07	4337.1	3686.09	2445.53
ZFMKICH121935	female	O. eversi	35880		6848.21	7142.78	7304.41	7064.76	6948.01	6479.44	5852.06	4780.97	4968.22	3550	2324.06
ZFMKICH121937	female	O. eversi	37870		7021	7330.15	7300.71	7258.56	6792.44	6651.81	5319.85	4957.47	4263.06	3308.2	2346.62
ZFMKICH121941	male	O. eversi	38480		6887.56	7147.9	7156.97	7044.58	6747.4	6377.97	6175.62	5925.56	4911.01	3971.29
ZFMKICH121943	female	O. nigrimas	43380	6374.5	7286.88	7313.15	7512.43	7624.84	7432.77	7762.29	7719.28	7348.21	6753.24	5957.03	4343.08
ZFMKICH121944	female	O. nigrimas	41620	5842.57	6363.25	6638.02	7054.37	6384.81	6743.94	6805.94	6611.08	6346.23	6078.45	5034.27	2982.75	2800.83
ZFMKICH121945	female	O. nigrimas	41310	5764.89	6392.14	6685.69	6898.47	6941.31	7066.95	7032.03	6783.63	6537.62	6129.92	5327.86	3745.02
ZFMKICH121954	male	O. nigrimas	42530	5943.63	6291.76	6535.06	6649.1	6663.68	6782.36	6937.51	6854.26	6790.24	6289.56	5326.3	3870.7
ZFMKICH121955	female	O. celebensis	27360			6173.13	6317.72	6192.2	6403.15	6360.19	6413.72	6045.48	5540.17	4696.68	3000.32	2275.62
ZFMKICH121956	female	O. celebensis	25650			6191.34	6758.2	6550.51	6538.05	6703.89	6604.65	6523.26	6072.75	5062.6	3554.68	3375.78
ZFMKICH121957	male	O. celebensis	29930			6152.75	6688.9	6548.57	6920.56	6907.41	7027.3	6730.87	6508.04	5547.98	4421.73	3241.53
ZFMK41828	female	O. matanensis	38130				7220.77	8010.72	8043.5	8373.23	8326.45	8083.77	7575.54	6736.77	5596.56	4159.58
ZFMK41553	female	O. matanensis	39790				7226.39	8087.93	8329.83	9276.08	8093.98	8265.21	7553.32	6974.01	5627.47	4865.83
ZFMK41833	male	O. matanensis	42660				6630.1	7912.07	8464.11	8832.65	8971.45	8626.59	8168.75	7559.65	5976.87	4926.08	4911.55
ZFMKICH121962	female	O. wolasi	27300			5192.14	5529.46	5559.73	5689.24	5665.7	5897.19	5013.81	4317.42	3331.04
ZFMKICH121963	female	O. wolasi	27630			5881.87	6426.01	6377.85	6550.04	6482.34	6174.75	5353.6	4597.23	3707.42
ZFMKICH121964	female	O. wolasi	28300		4788.89	5793.95	6011.56	6055.19	5906.91	6065.95	5832.96	5219.22	4400.86	3269.22
ZFMKICH121965	male	O. wolasi	28600			4792.94	5563.22	5752.6	5960.81	5865.2	5757.22	5623.13	4971.55	4140.89
Rib height (µm)
Collection No.	Sex	Species	Standard length	PR-5	PR-4	PR-3	PR-2	PR-1	PR0	PR1	PR2	PR3	PR4	PR5	PR6	PR7	PR8
MZB25201	female	A. oophorus	68030	5177.39	6454.01	6926.83	7068.68	7305.09	6548.58	5153.75	3853.49	3758.93	3073.34	2435.03	2044.95	1985.85
MZB25202	female	A. oophorus	66800	5744.78	7553.32	7464.67	7429.21	7766.09	6046.2	5319.24	4184.47	3883.05	3244.74	3262.47	2517.77	3918.51
MZB25203	female	A. oophorus	67140	5363.36	6365.31	6561.77	6935.04	6679.64	7072.56	6404.6	5166.9	4715.04	4184.6	3496.99	2887.96	2239.65
MZB25206	male	A. oophorus	58980	4149.25	5011.01	5298.27	5425.94	5457.85	5713.19	5745.11	5362.1	4915.26	4340.75	3670.49	2744.89	1436.28
MZB25209	female	O. sarasinorum	48250	4841.73	5263.3	5199.43	5020.58	4675.65	4407.38	3615.33	2759.4	2414.48	2069.55	1903.48	1430.8	1315.83
MZB25210	female	O. sarasinorum	47840	4936.52	5191.85	5208.88	5072.7	4391.8	4187.53	3268.31	2451.24	2178.88	2025.67	1719.27	1395.84	1012.84
MZB25211	female	O. sarasinorum	47590	4633.07	4897.08	4965.22	4965.22	4505.32	4369.05	3747.33	2912.7	2333.57	2112.13	1643.72	1439.32	1243.43
MZB25212	male	O. sarasinorum	49380	4788.34	4924.04	4982.2	4904.66	4613.87	4206.76	4303.69	4051.67	3857.81	3295.62	2927.29	2365.09	1453.95
ZFMKICH121934	female	O. eversi	36570		4766.27	4935.07	5004.58	4756.34	4388.94	3892.45	3028.57	2651.24	2442.71	2085.24	1380.23
ZFMKICH121935	female	O. eversi	35880		4577.51	4666.88	4746.31	4656.95	4319.34	3932.09	3336.32	2651.18	2313.58	2005.76	1131.97
ZFMKICH121937	female	O. eversi	37870		4756.34	4945	4827.57	4716.62	4140.7	3922.24	3137.79	3038.5	2542.01	2045.52	1181.64
ZFMKICH121941	male	O. eversi	38480		4983.77	5048.07	5208.84	4048.07	4597.93	4662.23	4340.7	3794.09	3633.33	2636.57
ZFMKICH121943	female	O. nigrimas	43380	4890.41	5349.66	5411.72	5548.25	5597.9	5548.25	5808.91	5709.61	5523.43	5026.94	4418.74	3314.06
ZFMKICH121944	female	O. nigrimas	41620	3991.07	4521.61	4774.82	5076.26	5112.43	5088.32	5112.43	4991.86	4750.7	4497.49	3689.63	2467.79	2604.45
ZFMKICH121945	female	O. nigrimas	41310	4400.99	4593.91	5003.86	5148.55	5124.44	5269.13	5257.07	5052.09	4762.71	4521.56	3834.29	2700.88
ZFMKICH121954	male	O. nigrimas	42530	4145.61	4666.91	5014.45	5088.92	5113.74	5337.16	5213.04	5262.69	5188.22	4815.86	3996.66	2904.41
ZFMKICH121955	female	O. celebensis	27360			4744.14	4781.38	4699.45	4781.38	4818.61	4766.48	4550.5	4215.36	3828.08	2450.27	1698.06
ZFMKICH121956	female	O. celebensis	25650			5104.07	5580.72	5570.79	5491.35	5282.81	5213.3	5064.35	4706.87	4210.36	3028.68	2889.66
ZFMKICH121957	male	O. celebensis	29930			4804.6	5241.38	5195.4	5310.35	5586.21	5448.28	5448.28	5126.44	4574.71	3494.25	2712.64
ZFMK41828	female	O. matanensis	38130				6027.58	6373.33	6292.65	6511.63	6350.28	6315.7	5877.75	5474.38	4344.93	3434.45
ZFMK41553	female	O. matanensis	39790				5782.53	6244.25	6376.17	6716.97	6596.04	6387.17	6145.31	5408.75	4507.29	3188.09
ZFMK41833	male	O. matanensis	42660				6216.7	6827.59	6935.39	7222.87	7294.74	7079.13	6827.59	6360.44	4923.05	3916.88	3975.27
ZFMKICH121962	female	O. wolasi	27300			3880.03	4112.03	4160.04	4168.04	4192.04	4032.03	3720.03	3272.03	2512.02
ZFMKICH121963	female	O. wolasi	27630			4901.96	5031.05	5050.91	5170.06	5044.29	4819.21	4276.39	3786.53	2992.15
ZFMKICH121964	female	O. wolasi	28300		3552.03	4356.04	4464.04	4560.04	4452.04	4488.04	4224.04	3924.03	3336.03	2424.02
ZFMKICH121965	male	O. wolasi	28600			4255.25	4425.46	4510.57	4748.86	4748.86	4629.71	4493.54	4068.02	3353.14
Rib gap (µm)
Collection No.	Sex	Species	Standard length	PR-5	PR-4	PR-3	PR-2	PR-1	PR0	PR1	PR2	PR3	PR4	PR5	PR6	PR7	PR8
MZB25201	female	A. oophorus	68030	7852.15	7887.5	7703.95	7201.3	6076.21	5336.56	5620.14	4489.68	3025.44	2253.23	2308.66	2258.47	1766.86
MZB25202	female	A. oophorus	66800	8364.17	7880.77	7730.28	7384.93	6015.15	5868.99	5685.73	4924.76	3897.57	3366.47	2708.21	2744.44	940.95
MZB25203	female	A. oophorus	67140	7587.79	7496.69	7466.36	7498.89	7404.98	6502.89	6361.09	5414.42	3975.25	3025	2925.93	3137.19	2973.57
MZB25206	male	A. oophorus	58980	5953.3	6064.29	6100.08	6046.47	6068.17	5825.94	5586.9	5477.11	5175.39	4405.57	3778.28	3223.58	2743.44
MZB25209	female	O. sarasinorum	48250	2656.53	2458.67	2449.39	2528.06	2836.94	2198.96	2367.24	2657.64	2555.07	2484.3	2263.9	2659.8	1295.98
MZB25210	female	O. sarasinorum	47840	3316.86	2432.79	2193.92	2498.07	2797.07	2454.79	2722.43	2462.13	2135.8	2055.13	1939.9	2288.92	1893.35
MZB25211	female	O. sarasinorum	47590	2468.04	1895.8	1810.09	1819.37	2201.56	2435.01	2634.38	2644.36	2277.88	1975.61	2102.59	2139.65	1171.14
MZB25212	male	O. sarasinorum	49380	3173.87	3038.52	2754.56	2568.75	2592.94	2590.73	2269.21	1974.18	1932.33	1971.51	1626.26	1617.59	2668.92
ZFMKICH121934	female	O. eversi	36570		3728.75	3396.84	2946.31	2668.17	2272.1	2596.05	2931.33	2747.86	2505.84	1641.58	1290.44
ZFMKICH121935	female	O. eversi	35880		4589.64	4587.43	4313.73	3884.43	3775.18	3388.48	3181.15	3018.17	2659.35	2004.01	1770.44
ZFMKICH121937	female	O. eversi	37870		4246.69	3990.88	3552.71	3201.81	3135.46	2662.14	3053.25	2944.44	2530.74	1719.25	1244.72
ZFMKICH121941	male	O. eversi	38480		4308.39	4206.16	3911.51	3722.3	3774.89	3451.05	3235.69	3042.44	2342.39	1480.56
ZFMKICH121943	female	O. nigrimas	43380	4489.96	3157.22	3408.48	3086.09	3158.48	3275.82	2963.92	3008.71	2917.93	2449.47	2046.28	1723.98
ZFMKICH121944	female	O. nigrimas	41620	3885.42	3584.57	3378.62	2960.73	3141.99	2894.05	2939.06	2739.28	2504.58	2071.69	1885.87	1914.81	1358.85
ZFMKICH121945	female	O. nigrimas	41310	3183.29	2958.41	2741.69	2471.87	2496.75	2431.55	2435.62	2405.75	2189.7	1697.68	1362.49	1371.58
ZFMKICH121954	male	O. nigrimas	42530	3004.72	2811.28	2458.46	2329.9	2349.85	1927.91	1797.39	1748.98	1842.49	1742.37	1542.91	1377.52
ZFMKICH121955	female	O. celebensis	27360			3231.27	3691.51	3633.97	3305	2956.93	2320.41	1660.75	1136.54	1173.69	1597.47	1071.56
ZFMKICH121956	female	O. celebensis	25650			3523.3	3483.41	3550.78	3002.88	2768.9	1803.92	1424.88	1423.67	1512.05	1218.41	518.23
ZFMKICH121957	male	O. celebensis	29930			3096.3	2800.66	2899.15	2899.15	2745.9	2366.33	1993.77	1583.18	1170.97	1134.68	1281.23
ZFMK41828	female	O. matanensis	38130				3403.69	2796.68	2815.03	2379.62	2408.78	2556.79	2641.6	2277.48	1665.49	1434.22
ZFMK41553	female	O. matanensis	39790				3124.2	2446.89	2343.73	2269.65	2504.35	2371.46	2391.96	1928.27	1796.16	1084.85
ZFMK41833	male	O. matanensis	42660				2497.63	2685.87	2536.41	2444.43	2364.07	2242.11	2042.81	1639.76	1579.73	1355.03	385.07
ZFMKICH121962	female	O. wolasi	27300			3042.49	2803.52	2524.78	2392.61	2197.02	1932.67	1562.72	1257.08	1125.57
ZFMKICH121963	female	O. wolasi	27630			4118.93	4494.8	4619.39	4386.41	3939.08	3224.71	2672.87	2191.36	1672.93
ZFMKICH121964	female	O. wolasi	28300		3905.82	3457.96	3381.66	3356.19	3251.48	2607.12	1862.61	1358.16	1017.76	772.08
ZFMKICH121965	male	O. wolasi	28600			2795.3	2522.13	2474.7	2329.14	2075.76	2038.41	1629.88	1422.2	1232.31

## Sheet: Pelvic fin measurements
Pelvic fin length
Collection No.	Sex	Species	Standard length (mm)	Left fin (mm)	Right fin (mm)
MZB25201	female	A. oophorus	68.03	11.1	11.51
MZB25202	female	A. oophorus	66.8	11.81	11.83
MZB25203	female	A. oophorus	67.14	11.25	11.72
MZB25204	female	A. oophorus	55.46	8.53	8.64
MZB25205	female	A. oophorus	66.76	11.18	10.55
ZFMKICH121920	female	A. oophorus	65.02	10.81	10.19
ZFMKICH121921	female	A. oophorus	63.41	10.79	10.84
ZFMKICH121922	female	A. oophorus	65.81	10.63	10.91
ZFMKICH121923	female	A. oophorus	67.78	11.73	11.58
ZFMKICH121924	female	A. oophorus	59.9	9.24	8.98
MZB25206	male	A. oophorus	58.98	4.91	5.13
MZB25207	male	A. oophorus	55.96	4.38	5.1
MZB25208	male	A. oophorus	59.26	5.44	5.41
ZFMKICH121925	male	A. oophorus	63.2	5.47	5.52
ZFMKICH121926	male	A. oophorus	67.3	5.74	5.65
MZB25209	female	O. sarasinorum	48.25	9.02	9.57
MZB25210	female	O. sarasinorum	47.84	9.3	9.85
MZB25211	female	O. sarasinorum	47.59	10.55	10.48
ZFMKICH121927	female	O. sarasinorum	45.72	9.06	9.28
ZFMKICH121928	female	O. sarasinorum	49.46	11.2	10.89
ZFMKICH121929	female	O. sarasinorum	49	8.63	8.79
MZB25212	male	O. sarasinorum	49.38	5.09	5.11
MZB25213	male	O. sarasinorum	47.98	5.41	5.58
ZFMKICH121930	male	O. sarasinorum	46.31	5.15	5.09
ZFMKICH121931	male	O. sarasinorum	47.5	4.98	5
ZFMKICH121932	female	O. eversi	33.79	6.33	6.44
ZFMKICH121933	female	O. eversi	33.9	6.5	6.33
ZFMKICH121934	female	O. eversi	36.57	6.64	6.68
ZFMKICH121935	female	O. eversi	35.88	6.86	6.87
ZFMKICH121936	female	O. eversi	37.13	6.65	6.52
ZFMKICH121937	female	O. eversi	37.87	6.98	7.2
ZFMKICH121938	male	O. eversi	37.91	4.23	4.47
ZFMKICH121939	male	O. eversi	37.88	4.43	4.24
ZFMKICH121940	male	O. eversi	37.06	4.35	4.58
ZFMKICH121941	male	O. eversi	38.48	4.35	4.1
ZFMKICH121942	male	O. eversi	37.34	4.18	4.26
ZFMKICH121943	female	O. nigrimas	43.38	5.67	5.44
ZFMKICH121944	female	O. nigrimas	41.62	5.32	5.27
ZFMKICH121945	female	O. nigrimas	41.31	4.99	5.34
ZFMKICH121946	female	O. nigrimas	44.36	5.1	4.92
ZFMKICH121947	female	O. nigrimas	42.31	5.13	5.3
ZFMKICH121948	female	O. nigrimas	43.33	5.3	5.37
ZFMKICH121949	male	O. nigrimas	46.05	4.97	5.16
ZFMKICH121950	male	O. nigrimas	45.6	4.57	4.62
ZFMKICH121951	male	O. nigrimas	44.97	4.34	4.65
ZFMKICH121952	male	O. nigrimas	46.49	5.12	5.03
ZFMKICH121953	male	O. nigrimas	46.22	4.67	4.9
ZFMKICH121954	male	O. nigrimas	42.53	4.46	4.43
ZFMKICH121955	female	O. celebensis	27.36	3.73	3.67
ZFMKICH121956	female	O. celebensis	25.65	3.76	3.58
MZB25214	female	O. celebensis	39.73	5.38	5.68
MZB25215	female	O. celebensis	40.66	5.79	5.29
MZB25216	female	O. celebensis	38.84	5.34	5.54
ZFMKICH121957	male	O. celebensis	29.93	4.05	4.26
ZFMKICH121958	male	O. celebensis	28.43	3.52	3.59
ZFMKICH121959	male	O. celebensis	27.99	3.52	3.61
ZFMKICH121960	male	O. celebensis	28.12	3.13	3.25
MZB25217	male	O. celebensis	24.05	2.81	2.91
MZB25218	male	O. celebensis	21.34	2.41	2.35
ZFMK41828	female	O. matanensis	38.13	4.82	4.84
ZFMK41553	female	O. matanensis	39.79	4.92	5.04
ZFMK41831	female	O. matanensis	42.44	5.6	5.1
ZFMK41829	female	O. matanensis	41.68	5.18	5.12
ZFMKICH121961	female	O. matanensis	37.37	4.45	4.5
ZFMK41551	female	O. matanensis	41.04	5.18	5.54
ZFMK41833	male	O. matanensis	42.66	4.93	5.36
ZFMK41835	male	O. matanensis	41.61	5.62	5.33
ZFMK41836	male	O. matanensis	41.48	4.45	4.28
ZFMK41832	male	O. matanensis	41.74	5.06	4.79
ZFMK41834	male	O. matanensis	40.17	5.08	4.74
ZFMKICH121962	female	O. wolasi	27.3	3.08	3.1
ZFMKICH121963	female	O. wolasi	27.63	3.5	3.5
ZFMKICH121964	female	O. wolasi	28.3	3.41	3.4
ZFMKICH121965	male	O. wolasi	28.6	3.42	3.32
ZFMKICH121966	male	O. wolasi	27.95	3.19	3.32
ZFMKICH121967	male	O. wolasi	27.7	2.85	2.86
ZFMKICH121968	male	O. wolasi	29.78	3.4	3.42
Pelvic fin thickness
Collection No.	Sex	Species	Standard length (mm)	Outer fin ray, left fin (µm²)	Medial fin ray, left fin (µm²)	Outer fin ray, right fin (µm²)	Medial fin ray, right fin (µm²)
MZB25202	female	A. oophorus	66.8	94176	71712	77472	72288
MZB25206	male	A. oophorus	58.98	23184	29808	23760	28368
MZB25210	female	O. sarasinorum	47.84	43200	50112	43920	53856
MZB25212	male	O. sarasinorum	49.38	25920	24048	28224	22896
ZFMKICH121932	female	O. eversi	33.79	32400	56880	32976	59616
ZFMKICH121933	female	O. eversi	33.9	44064	58176	43200	58320
ZFMKICH121936	female	O. eversi	37.13	31392	46800	25344	64512
ZFMKICH121941	male	O. eversi	38.48	27792	30960	24768	30240
ZFMKICH121943	female	O. nigrimas	43.38	14400	18576	18288	20592
ZFMKICH121944	female	O. nigrimas	41.62	12672	20304	13680	19728
ZFMKICH121945	female	O. nigrimas	41.31	17424	20160	13248	19584
ZFMKICH121952	male	O. nigrimas	46.49	20304	21600	23040	25920
ZFMKICH121955	female	O. celebensis	27.36	15264	12240	16992	19008
ZFMKICH121957	male	O. celebensis	29.93	15264	12960	17424	18432
ZFMK41553	female	O. matanensis	39.79	22608	24480	23760	19728
ZFMK41833	male	O. matanensis	42.66	29664	25344	26496	29664
ZFMKICH121964	female	O. wolasi	28.3	9216	10224	11952	9360
ZFMKICH121965	male	O. wolasi	28.6	11520	11376	11520	13536

## Sheet: Volume measurements
Volume
Collection No.	Sex	Species	Standard length (µm)	Pre pelvic girdle stretch (µm)	Post pelvic girdle stretch (µm)	Pre pelvic girdle segment volume (mm³)	Post pelvic girdle segment volume (mm³)
MZB25201	female	A. oophorus	68030	13003.3	8653.1	599.763	105.562
MZB25202	female	A. oophorus	66800	12092.4	8918.59	610.144	135.971
MZB25203	female	A. oophorus	67140	12588.9	7553.32	599.148	146.479
MZB25206	male	A. oophorus	58980	9617.51	6973.76	299.16	133.89
MZB25209	female	O. sarasinorum	48250	9983.33	5487.5	123.378	31.5625
MZB25210	female	O. sarasinorum	47840	10622.1	5430.23	134.235	27.7828
MZB25211	female	O. sarasinorum	47590	10595	5263.43	105.322	28.3039
MZB25212	male	O. sarasinorum	49380	9402.23	6397.4	124.1	44.0431
ZFMKICH121934	female	O. eversi	36570	7639.13	3402.53	109.41	22.055
ZFMKICH121935	female	O. eversi	35880	7030.51	3442.43	136.606	27.3851
ZFMKICH121937	female	O. eversi	37870	7427.71	3799.91	125.955	26.8278
ZFMKICH121941	male	O. eversi	38480	7017.54	4147.82	133.586	47.2439
ZFMKICH121943	female	O. nigrimas	43380	8416.67	5833.33	155.605	77.3748
ZFMKICH121944	female	O. nigrimas	41620	8142.92	5679.14	128.222	53.9413
ZFMKICH121945	female	O. nigrimas	41310	8512.69	5450.05	113.746	48.5223
ZFMKICH121954	male	O. nigrimas	42530	7906.64	5734.49	95.9867	45.8698
ZFMKICH121955	female	O. celebensis	27360	3750	4044.12	61.7487	29.9232
ZFMKICH121956	female	O. celebensis	25650	4051.52	3594.73	74.6736	27.5607
ZFMKICH121957	male	O. celebensis	29930	5143.65	3846.15	77.2697	34.3824
ZFMK41828	female	O. matanensis	38130	5186.33	6292.75	97.1168	79.7228
ZFMK41553	female	O. matanensis	39790	4529.36	6420.26	73.3032	75.8901
ZFMK41833	male	O. matanensis	42660	4923.05	7707.98	84.3708	86.0924
ZFMKICH121962	female	O. wolasi	27300	4308.01	3108.01	47.2966	19.7878
ZFMKICH121963	female	O. wolasi	27630	4826.67	3093.33	107.123	40.5462
ZFMKICH121964	female	O. wolasi	28300	5060.24	3000	75.1106	20.6951
ZFMKICH121965	male	O. wolasi	28600	4112.99	3480.23	46.6766	27.0077
