# Supplementary material for: Complex sexually dimorphic traits shape the parallel evolution of a novel reproductive strategy in Sulawesi ricefishes (Adrianichthyidae)
Source: BMC Ecol Evol. 2021 Apr 20;21:57. doi: 10.1186/s12862-021-01791-z (PMC8056572; doi:10.1186/s12862-021-01791-z)
Supplement: Supplementary file 5 — Additional file 5. Collection numbers of used specimens and corresponding CT datasets. [file 12862_2021_1791_MOESM5_ESM.xlsx]

## Sheet: Index
Additional file 5 for: Complex sexually dimorphic traits shape the parallel evolution of a novel reproductive strategy in Sulawesi ricefishes (Adrianichthyidae).
Tobias Spanke1, Leon Hilgers1, Benjamin Wipfler1, Jana M. Flury1, Arne W. Nolte², Ilham V. Utama³, Bernhard Misof1, Fabian Herder1 & Julia Schwarzer1*
1 Zoologisches Forschungsmuseum Alexander Koenig, Adenauerallee 160, 53113 Bonn, Germany
2 Carl von Ossietzky Universität Oldenburg, AG Ökologische Genomik, Carl von Ossietzky-Str. 9-11 26111 Oldenburg
3 Ichthyology Laboratory, Indonesian Institute of Sciences (LIPI), JL. Raya Jakarta-Bogor Km. 46, Cibinong 16911, Indonesia
* Corresponding author: Julia Schwarzer
Index:
Sheet 2:CT scan folder names

## Sheet: CT scan ID
CT scan folder ID
Collection No.	Species	Sex	Whole body Scan ID	Pelvic girdle Scan ID
MZB25201	Adrianichthys oophorus	female	Adrianichthys_oophorus_MZB25201_wholebody_21042018_1
MZB25202	Adrianichthys oophorus	female	Adrianichthys_oophorus_MZB25202_wholebody_21082018_1	Adrianichthys_oophorus_MZB25202_pelvicregion_16122018_1
MZB25203	Adrianichthys oophorus	female	Adrianichthys_oophorus_MZB25203_wholebody_21042018
MZB25206	Adrianichthys oophorus	male	Adrianichthys_oophorus_MZB25206_wholebody_27062018_1	Adrianichthys_oophorus_MZB25206_pelvicregion_12122018_1
ZFMKICH121934	Oryzias eversi	female	Oryzias_eversi_ZFMKICH121934_wholebody_20042018_1
ZFMKICH121935	Oryzias eversi	female	Oryzias_eversi_ZFMKICH121935_wholebody_20042018_1
ZFMKICH121937	Oryzias eversi	female	Oryzias_eversi_ZFMKICH121937_wholebody_20042018_1
ZFMKICH121932	Oryzias eversi	female		Oryzias_eversi_ZFMKICH121932_pelvicregion_06022018_1
ZFMKICH121933	Oryzias eversi	female		Oryzias_eversi_ZFMKICH121933_pelvicregion_06022018_1
ZFMKICH121936	Oryzias eversi	female		Oryzias_eversi_ZFMKICH121936_pelvicregion_08022018_1
ZFMKICH121941	Oryzias eversi	male	Oryzias_eversi_ZFMKICH121941_wholebody_05092018_1	Oryzias_eversi_ZFMKICH121941_pelvicregion_28022018_1
MZB25209	Oryzias sarasinorum	female	Oryzias_sarasinorum_MZB25209_wholebody_20042018_1
MZB25210	Oryzias sarasinorum	female	Oryzias_sarasinorum_MZB25210_wholebody_20042018_1	Oryzias_sarasinorum_MZB25210_pelvicregion_01122018_1
MZB25211	Oryzias sarasinorum	female	Oryzias_sarasinorum_MZB25211_wholebody_20042018_1
MZB25212	Oryzias sarasinorum	male	Oryzias_sarasinorum_MZB25212_wholebody_26062018_1	Oryzias_sarasinorum_MZB25212_pelvicregion_01122018_1
ZFMKICH121955	Oryzias celebensis	female	Oryzias_celebensis_ZFMKICH121955_wholebody_20042018_1	Oryzias_celebensis_ZFMKICH121955_pelvicregion_29112018_1
ZFMKICH121956	Oryzias celebensis	female	Oryzias_celebensis_ZFMKICH121956_wholebody_20042018_1
ZFMKICH121957	Oryzias celebensis	male	Oryzias_celebensis_ZFMKICH121957_wholebody_22062018_1	Oryzias_celebensis_ZFMKICH121957_pelvicregion_30112018_1
ZFMKICH41828	Oryzias matanensis	female	Oryzias_matanensis_ZFMKICH41828_wholebody_21042018_1
ZFMKICH41553	Oryzias matanensis	female	Oryzias_matanensis_ZFMKICH41553_wholebody_21042018_1	Oryzias_matanensis_ZFMKICH41553_pelvicregion_02122018_1
ZFMKICH41833	Oryzias matanensis	male	Oryzias_matanensis_ZFMKICH41833_wholebody_25062018_1	Oryzias_matanensis_ZFMKICH41833_pelvicregion_07122018_1
ZFMKICH121943	Oryzias nigrimas	female	Oryzias_nigrimas_ZFMKICH121943_wholebody_06022018_1	Oryzias_nigrimas_ZFMKICH121943_pelvicregion_26032018_1
ZFMKICH121944	Oryzias nigrimas	female	Oryzias_nigrimas_ZFMKICH121944_wholebody_22042018_1	Oryzias_nigrimas_ZFMKICH121944_pelvicregion_27032018_1
ZFMKICH121945	Oryzias nigrimas	female	Oryzias_nigrimas_ZFMKICH121945_wholebody_22042018_1	Oryzias_nigrimas_ZFMKICH121945_pelvicregion_21042018_1
ZFMKICH121954	Oryzias nigrimas	male	Oryzias_nigrimas_ZFMKICH121954_wholebody_05092018_1
ZFMKICH121952	Oryzias nigrimas	male		Oryzias_nigrimas_ZFMKICH121952_pelvicregion_21042018_1
ZFMKICH121963	Oryzias wolasi	female	Oryzias_wolasi_ZFMKICH121963_wholebody_23042018_1
ZFMKICH121962	Oryzias wolasi	female	Oryzias_wolasi_ZFMKICH121962_wholebody_21042018_1
ZFMKICH121964	Oryzias wolasi	female	Oryzias_wolasi_ZFMKICH121964_wholebody_23042018_1	Oryzias_wolasi_ZFMKICH121964_pelvicregion_23042018_1
ZFMKICH121965	Oryzias wolasi	male	Oryzias_wolasi_ZFMKICH121965_wholebody_22062018_1	Oryzias_wolasi_ZFMKICH121965_pelvicregion_29112018_1
